# Supplementary material for: Synthesis and Characterization of Calcium Silicate Nanoparticles Stabilized with Amino Acids
Source: Micromachines (Basel). 2023 Jan 18;14(2):245. doi: 10.3390/mi14020245 (PMC9967975; doi:10.3390/mi14020245)
Supplement: Supplementary file 1 [file micromachines-14-00245-s001.zip]

Archive with 1 entries (1 files):
- micromachines-2103473-supplementary.pdf
